# Supplementary material for: Associations between breast density and a panel of single nucleotide polymorphisms linked to breast cancer risk: a cohort study with digital mammography
Source: BMC Cancer. 2015 Mar 18;15:143. doi: 10.1186/s12885-015-1159-3 (PMC4365961; doi:10.1186/s12885-015-1159-3)
Supplement: Additional file 1: Table S1. — Pair-wise Pearson correlations between the quantitative breast density measures considered in this work. [file 12885_2015_1159_MOESM1_ESM.xlsx]

## Sheet: Table S1 - Inter-Density Corr
Supplemental Table 1: Pair-wise Pearson correlations between the quantitative breast density measures considered in this work. All correlations are statistically significant (p<0.01).
	Absolute Area Density	Area Percent Density	Absolute Volume Density	Volume Percent Density
Absolute Area Density	1
Area Percent Density	0.7041	1
Absolute Volume Density	0.2844	-0.2236	1
Volume Percent Density	0.4094	0.6079	0.1026	1
