# Supplementary material for: Associations between breast density and a panel of single nucleotide polymorphisms linked to breast cancer risk: a cohort study with digital mammography
Source: BMC Cancer. 2015 Mar 18;15:143. doi: 10.1186/s12885-015-1159-3 (PMC4365961; doi:10.1186/s12885-015-1159-3)
Supplement: Additional file 2: Table S2. — Race-stratified, multivariable regression model between absolute area density and the SNP panel, age, BMI and Gail lifetime risk. [file 12885_2015_1159_MOESM2_ESM.xlsx]

## Sheet: Table S2 - Dense Area
Supplemental Table 2: Multivariable regression model between absolute area density and the 12 SNPs, age, BMI and Gail lifetime risk for the Caucasian (left) and African-American study cohorts (right). Regression coefficent point estimates, 95% Confidence Intervals (95% CI), and significance levels are provided. Significant predictors are bolded.
SNP	Caucasian Cohort					African-American Cohort
	B	p-value	[95% CI]			B	p-value	[95% CI]
rs1045485	0.0043468	0.845	-0.039272	0.0479656		-0.0034836	0.93	-0.0819207	0.0749534
rs11249433	-0.0138246	0.381	-0.0448095	0.0171604		-0.0161117	0.548	-0.0688545	0.036631
rs1219648	-0.0153498	0.343	-0.047109	0.0164094		0.0171918	0.405	-0.0233719	0.0577555
rs13281615	0.0021814	0.886	-0.0276847	0.0320475		-0.0172725	0.374	-0.0555177	0.0209727
rs13387042	0.0181678	0.223	-0.0110828	0.0474183		0.0028894	0.889	-0.0377434	0.0435222
rs3803662	0.0216542	0.2	-0.0115293	0.0548376		0.0244857	0.229	-0.0155357	0.0645071
rs3817198	-0.0505218	0.003	-0.0835028	-0.0175407		0.0340041	0.167	-0.0142968	0.082305
rs4415084	0.0214456	0.185	-0.0102825	0.0531738		-0.0075294	0.697	-0.0455184	0.0304597
rs4973768	0.0013677	0.93	-0.0293982	0.0321337		-0.0305283	0.137	-0.0708688	0.0098122
rs6504950	0.0039412	0.827	-0.0314158	0.0392983		-0.0101426	0.591	-0.0473042	0.0270191
rs889312	-0.0267502	0.12	-0.0605497	0.0070493		0.0080268	0.701	-0.033145	0.0491985
rs999737	-0.0159476	0.4	-0.0531665	0.0212714		-0.0348313	0.449	-0.125421	0.055758
Age	-0.0035023	0.026	-0.0065936	-0.000411		-0.0067887	0.001	-0.0106094	-0.002968
BMI	-0.0399521	0.006	-0.0681947	-0.0117094		-0.0089642	0.627	-0.0452489	0.0273204
Gail lifetime risk	0.0071644	0.003	0.002536	0.0117928		-0.0035921	0.494	-0.0139149	0.0067307
Model Constant	1.56929	<0.001	1.36436	1.77422		1.81717	<0.001	1.54381	2.09052
