# Supplementary material for: Associations between breast density and a panel of single nucleotide polymorphisms linked to breast cancer risk: a cohort study with digital mammography
Source: BMC Cancer. 2015 Mar 18;15:143. doi: 10.1186/s12885-015-1159-3 (PMC4365961; doi:10.1186/s12885-015-1159-3)
Supplement: Additional file 3: Table S3. — Race-stratified, multivariable regression model between area percent density and the SNP panel, age, BMI and Gail lifetime risk. [file 12885_2015_1159_MOESM3_ESM.xlsx]

## Sheet: Table S3 - PD%
Supplemental Table 3: Multivariable regression model between area percent density (PD%) and the 12 SNPs, age, BMI and Gail lifetime risk for the Caucasian (left) and African-American study cohorts (right). Regression coefficent point estimates, 95% Confidence Intervals (95% CI), and significance levels are provided. Significant predictors are bolded.
SNP	Caucasian Cohort					African-American Cohort
	B	p-value	[95% CI]			B	p-value	[95% CI]
rs1045485	-0.0046115	0.849	-0.0521875	0.0429645		-0.0114354	0.814	-0.107104	0.0842329
rs11249433	-0.0074619	0.661	-0.0409313	0.0260076		-0.0279017	0.392	-0.0919818	0.0361784
rs1219648	-0.0148469	0.397	-0.0492911	0.0195973		0.0040558	0.872	-0.0454647	0.0535763
rs13281615	-0.0134022	0.413	-0.0455567	0.0187523		0.011106	0.638	-0.0353027	0.0575148
rs13387042	0.0293575	0.068	-0.0022285	0.0609436		-0.0020143	0.936	-0.0515402	0.0475115
rs3803662	0.0252755	0.169	-0.0107513	0.0613023		0.0016651	0.946	-0.0471132	0.0504434
rs3817198	-0.0368105	0.044	-0.0726355	-0.0009855		0.0509108	0.09	-0.0079448	0.109766
rs4415084	0.0273645	0.117	-0.00688	0.0616091		0.0082352	0.726	-0.0380629	0.0545333
rs4973768	0.0202209	0.235	-0.0131992	0.053641		-0.0271174	0.282	-0.0766258	0.0223909
rs6504950	0.0132516	0.497	-0.0250955	0.0515986		-0.0078373	0.732	-0.0528956	0.0372209
rs889312	-0.020588	0.267	-0.057029	0.015853		-0.0147343	0.564	-0.0650239	0.0355553
rs999737	-0.0090279	0.66	-0.0493047	0.0312489		-0.0196397	0.724	-0.129088	0.0898087
Age	-0.0066349	<0.001	-0.0099863	-0.0032834		-0.0061672	0.01	-0.0108186	-0.0015157
BMI	-0.158365	<0.001	-0.189197	-0.127532		-0.135631	<0.001	-0.181412	-0.0898506
Gail lifetime risk	0.007801	0.003	0.0027428	0.0128592		-0.0056022	0.378	-0.0181087	0.0069043
Model Constant	1.56007	<0.001	1.33752	1.78261		1.64333	<0.001	1.3114	1.97526
