# Supplementary material for: Associations between breast density and a panel of single nucleotide polymorphisms linked to breast cancer risk: a cohort study with digital mammography
Source: BMC Cancer. 2015 Mar 18;15:143. doi: 10.1186/s12885-015-1159-3 (PMC4365961; doi:10.1186/s12885-015-1159-3)
Supplement: Additional file 4: Table S4. — Race-stratified, multivariable regression model between absolute dense tissue volume and the SNP panel, age, BMI and Gail lifetime risk. [file 12885_2015_1159_MOESM4_ESM.xlsx]

## Sheet: Table S4 - Dense Volume
Supplemental Table 4: Multivariable regression model between absolute volume density and the 12 SNPs, age, BMI and Gail lifetime risk for the Caucasian (left) and African-American study cohorts (right). Regression coefficent point estimates, 95% Confidence Intervals (95% CI), and significance levels are provided. Significant predictors are bolded.
SNP	Caucasian Cohort					African-American Cohort
	B	p-value	[95% CI]			B	p-value	[95% CI]
rs1045485	0.0135752	0.6	-0.0373004	0.0644508		-0.00357	0.942	-0.100885	0.0937453
rs11249433	0.0169441	0.355	-0.0190008	0.052889		0.0032371	0.922	-0.0620099	0.068484
rs1219648	-0.0143976	0.444	-0.0513335	0.0225383		-0.0034301	0.894	-0.0538715	0.0470114
rs13281615	0.0084295	0.632	-0.0261815	0.0430404		-0.0460791	0.056	-0.0933379	0.0011797
rs13387042	0.0029453	0.865	-0.0309977	0.0368884		1.72e-05	0.999	-0.0504096	0.050444
rs3803662	0.0162224	0.409	-0.0223975	0.0548423		0.0501508	0.048	0.0004829	0.0998187
rs3817198	-0.0436992	0.026	-0.0821685	-0.0052299		0.0117481	0.7	-0.0481668	0.0716629
rs4415084	0.0088564	0.637	-0.0279831	0.0456959		0.009645	0.687	-0.0374843	0.0567742
rs4973768	-0.0295055	0.106	-0.0653066	0.0062957		-0.0272584	0.288	-0.0777448	0.0232279
rs6504950	0.0054834	0.793	-0.0356261	0.0465929		0.0001998	0.993	-0.0456672	0.0460669
rs889312	-0.0192519	0.335	-0.0584451	0.0199414		0.0388423	0.136	-0.0123494	0.090034
rs999737	-0.0039133	0.859	-0.047179	0.0393523		-0.0548959	0.333	-0.16631	0.0565187
Age	-9.9e-05	0.957	-0.0036943	0.0034962		-0.0045728	0.058	-0.0093081	0.0001626
BMI	0.123903	<0.001	0.0904386	0.157367		0.137204	<0.001	0.0910164	0.183392
Gail lifetime risk	0.0023001	0.403	-0.0031023	0.0077024		0.0021714	0.737	-0.0105703	0.0149132
Model Constant	2.00088	<0.001	1.76215	2.23962		2.246	<0.001	1.90822	2.58378
