# Supplementary material for: Associations between breast density and a panel of single nucleotide polymorphisms linked to breast cancer risk: a cohort study with digital mammography
Source: BMC Cancer. 2015 Mar 18;15:143. doi: 10.1186/s12885-015-1159-3 (PMC4365961; doi:10.1186/s12885-015-1159-3)
Supplement: Additional file 5: Table S5. — Race-stratified, multivariable regression model between volume percent density and the SNP panel, age, BMI and Gail lifetime risk. [file 12885_2015_1159_MOESM5_ESM.xlsx]

## Sheet: Table S5 - VD%
Supplemental Table 5: Multivariable regression model between volume percent density (VD%) and the 12 SNPs, age, BMI and Gail lifetime risk for the Caucasian (left) and African-American study cohorts (right). Regression coefficent point estimates, 95% Confidence Intervals (95% CI), and significance levels are provided. Significant predictors are bolded.
SNP	Caucasian Cohort					African-American Cohort
	B	p-value	[95% CI]			B	p-value	[95% CI]
rs1045485	-0.0049391	0.778	-0.0393598	0.0294816		-0.0155116	0.629	-0.0786266	0.0476033
rs11249433	0.0168101	0.175	-0.0075219	0.0411421		-0.0190334	0.376	-0.06131	0.0232433
rs1219648	-0.0178241	0.162	-0.042809	0.0071608		-0.0227763	0.17	-0.0553955	0.0098428
rs13281615	-0.0136601	0.252	-0.0370638	0.0097437		0.0091296	0.558	-0.0215043	0.0397635
rs13387042	0.0223042	0.057	-0.0006785	0.045287		0.0037868	0.819	-0.0288613	0.036435
rs3803662	0.0140019	0.292	-0.0121156	0.0401193		0.0158195	0.334	-0.0163499	0.047989
rs3817198	-0.023362	0.078	-0.0493219	0.002598		0.0310238	0.117	-0.0078211	0.0698688
rs4415084	0.0177652	0.161	-0.0071272	0.0426576		0.0270171	0.083	-0.0035108	0.0575451
rs4973768	-0.0017677	0.886	-0.0259968	0.0224613		-0.0313477	0.059	-0.0638962	0.0012008
rs6504950	0.0089753	0.526	-0.0188419	0.0367924		0.0091606	0.545	-0.0205964	0.0389177
rs889312	-0.015084	0.264	-0.0415894	0.0114214		0.0006709	0.968	-0.0324961	0.0338379
rs999737	0.00275	0.853	-0.0264658	0.0319657		-0.0331513	0.368	-0.105515	0.0392128
Age	-0.0046587	<0.001	-0.00709	-0.0022274		-0.0032389	0.039	-0.0063074	-0.0001704
BMI	-0.0874097	<0.001	-0.109924	-0.0648956		-0.0774012	<0.001	-0.108519	-0.0462834
Gail lifetime risk	0.0036156	0.053	-4.19e-05	0.0072731		8.3e-06	0.998	-0.0082536	0.0082702
Model Constant	1.61146	<0.001	1.45034	1.77258		1.56896	<0.001	1.34984	1.78808
