# Supplementary material for: Associations between breast density and a panel of single nucleotide polymorphisms linked to breast cancer risk: a cohort study with digital mammography
Source: BMC Cancer. 2015 Mar 18;15:143. doi: 10.1186/s12885-015-1159-3 (PMC4365961; doi:10.1186/s12885-015-1159-3)
Supplement: Additional file 6: Table S6. — Regression analysis between number of SNP risk alleles and absolute and relative percent area density measures in Caucasian and African-American women after adjusting for age, BMI and Gail lifetime risk for those women with known BMI (i.e., complete data analysis). [file 12885_2015_1159_MOESM6_ESM.xlsx]

## Sheet: Table S6
Supplemental Table S6: Regression analysis between number of SNP risk alleles and log-transformed absolute (top) and relative percent (bottom) area density measures in Caucasian (left) and African-American (right) women for each of the 12 SNPs evaluated in this study, after adjusting for age, BMI and Gail lifetime risk for those women with known BMI (i.e., complete data analysis). The regression …
ABSOLUTE AREA DENSITY
SNP	Caucasian Cohort (N=354)					African-American Cohort (N=219)
	B	p-value	[95% CI]			B	p-value	[95% CI]
rs1045485	0.001	0.955	-0.043	0.046		0.001	0.976	-0.077	0.08
rs11249433	-0.013	0.421	-0.045	0.019		-0.012	0.651	-0.064	0.04
rs1219648	-0.004	0.831	-0.036	0.029		0.03	0.179	-0.014	0.074
rs13281615	-0.001	0.944	-0.032	0.029		-0.011	0.577	-0.052	0.029
rs13387042	0.017	0.275	-0.013	0.047		0	0.993	-0.043	0.042
rs3803662	0.016	0.354	-0.018	0.05		0.022	0.291	-0.019	0.063
rs3817198	-0.041	0.018	-0.074	-0.007		0.031	0.246	-0.021	0.082
rs4415084	0.023	0.159	-0.009	0.056		-0.008	0.689	-0.047	0.031
rs4973768	-0.001	0.933	-0.034	0.031		-0.032	0.14	-0.075	0.01
rs6504950	0.017	0.369	-0.019	0.053		-0.012	0.555	-0.051	0.027
rs889312	-0.026	0.139	-0.061	0.008		0	0.987	-0.044	0.043
rs999737	-0.02	0.304	-0.057	0.018		-0.048	0.284	-0.137	0.04
RELATIVE AREA PERCENT DENSITY (PD%)
SNP	Caucasian Cohort (N=354)					African-American Cohort (N=219)
	B	p-value	[95% CI]			B	p-value	[95% CI]
rs1045485	-0.002	0.945	-0.048	0.045		-0.019	0.684	-0.11	0.072
rs11249433	-0.002	0.892	-0.035	0.031		-0.027	0.375	-0.088	0.033
rs1219648	-0.001	0.963	-0.035	0.033		0.025	0.326	-0.025	0.076
rs13281615	-0.013	0.428	-0.045	0.019		0.015	0.533	-0.032	0.061
rs13387042	0.025	0.12	-0.006	0.056		-0.005	0.834	-0.055	0.044
rs3803662	0.016	0.375	-0.019	0.051		0.005	0.834	-0.042	0.053
rs3817198	-0.025	0.154	-0.06	0.009		0.047	0.121	-0.012	0.107
rs4415084	0.023	0.184	-0.011	0.057		-0.005	0.817	-0.051	0.04
rs4973768	0.017	0.311	-0.016	0.051		-0.036	0.154	-0.086	0.013
rs6504950	0.018	0.341	-0.019	0.056		-0.012	0.612	-0.058	0.034
rs889312	-0.02	0.277	-0.056	0.016		-0.016	0.54	-0.066	0.035
rs999737	-0.016	0.423	-0.055	0.023		-0.041	0.436	-0.144	0.062
