# Supplementary material for: Associations between breast density and a panel of single nucleotide polymorphisms linked to breast cancer risk: a cohort study with digital mammography
Source: BMC Cancer. 2015 Mar 18;15:143. doi: 10.1186/s12885-015-1159-3 (PMC4365961; doi:10.1186/s12885-015-1159-3)
Supplement: Additional file 7: Table S7. — Regression analysis between number of SNP risk alleles and absolute and relative percent volume density measures in Caucasian and African-American women after adjusting for age, BMI and Gail lifetime risk for those women with known BMI (i.e., complete data analysis). [file 12885_2015_1159_MOESM7_ESM.xlsx]

## Sheet: Table S7
Supplemental Table S7: Regression analysis between number of SNP risk alleles and log-transformed absolute (top) and relative percent (bottom) volume density measures in Caucasian (left) and African-American (right) women for each of the 12 SNPs evaluated in this study, after adjusting for age, BMI and Gail lifetime risk for those women with known BMI (i.e., complete data analysis). The regressio…
ABSOLUTE VOLUME DENSITY
SNP	Caucasian Cohort (N=354)					African-American Cohort (N=219)
	B	p-value	[95% CI]			B	p-value	[95% CI]
rs1045485	0	0.995	-0.052	0.052		0.019	0.695	-0.076	0.114
rs11249433	0.009	0.632	-0.028	0.046		0.014	0.675	-0.05	0.077
rs1219648	-0.014	0.472	-0.052	0.024		-0.009	0.746	-0.062	0.044
rs13281615	0.004	0.822	-0.031	0.039		-0.042	0.091	-0.091	0.006
rs13387042	0.005	0.789	-0.03	0.04		-0.007	0.786	-0.059	0.045
rs3803662	0.021	0.301	-0.018	0.06		0.045	0.075	-0.004	0.094
rs3817198	-0.039	0.05	-0.078	0		-0.004	0.907	-0.067	0.059
rs4415084	0.014	0.469	-0.024	0.052		0.024	0.322	-0.023	0.071
rs4973768	-0.03	0.115	-0.067	0.007		-0.006	0.819	-0.058	0.046
rs6504950	0.012	0.579	-0.03	0.054		0.007	0.786	-0.041	0.055
rs889312	-0.019	0.365	-0.059	0.022		0.034	0.214	-0.019	0.086
rs999737	-0.001	0.98	-0.044	0.043		-0.065	0.24	-0.172	0.043
RELATIVE VOLUME PERCENT DENSITY (VD%)
SNP	Caucasian Cohort (N=354)					African-American Cohort (N=219)
	B	p-value	[95% CI]			B	p-value	[95% CI]
rs1045485	-0.01	0.579	-0.045	0.025		-0.015	0.637	-0.076	0.047
rs11249433	0.017	0.189	-0.008	0.041		-0.02	0.337	-0.061	0.021
rs1219648	-0.009	0.513	-0.034	0.017		-0.017	0.341	-0.051	0.018
rs13281615	-0.014	0.262	-0.037	0.01		0.011	0.507	-0.021	0.042
rs13387042	0.022	0.065	-0.001	0.046		-0.001	0.963	-0.034	0.033
rs3803662	0.012	0.358	-0.014	0.039		0.022	0.184	-0.01	0.054
rs3817198	-0.019	0.157	-0.045	0.007		0.014	0.494	-0.026	0.055
rs4415084	0.011	0.404	-0.015	0.036		0.024	0.128	-0.007	0.054
rs4973768	-0.002	0.877	-0.027	0.023		-0.028	0.101	-0.061	0.005
rs6504950	0.003	0.812	-0.025	0.032		0.013	0.413	-0.018	0.044
rs889312	-0.016	0.243	-0.043	0.011		0.007	0.701	-0.027	0.041
rs999737	-0.001	0.932	-0.031	0.028		-0.056	0.115	-0.125	0.013
